# Supplementary material for: Binding antibody titers against the hemagglutinin and neuraminidase correlate with protection against medically attended influenza A and B disease
Source: J Virol. 2025 May 13;99(6):e00391-25. doi: 10.1128/jvi.00391-25 (PMC12172496; doi:10.1128/jvi.00391-25)
Supplement: Table S8 — Subject details. [file jvi.00391-25-s0002.xlsx]

## Sheet: Sheet1
Supplementary Table 8. Subject details
PatientID	Sex	Age	Days post onset	Hospital_status	ICU_status	intubation_status	Severity_group	Vaccine_inseason	Infx_virus	COPD?	Asthma?	other chronic lung disease?	Heart Failure?	Pregnant?	Active Cancer?	Immunosuppressed?	Dialysis?	Diabetes?
1718001	M	39	2	Admit	N	N	moderate	N	AH3N2	N	N	N	N	N	N	N	N	N
1718004	F	23	5	Discharged	N/A	N/A	moderate	N	AH3N2	N	Y	N	N	N	N	N	N	N
1718006	F	34	7	Admit	N	N	moderate	N	AH3N2	N	N	N	N	N	N	Y	N	N
1718007	M	64	5	Admit	N	N	severe	Y	AH3N2	Y	N	N	N	N	N	Y	N	Y
1718008	M	28	4	Admit	N	N	moderate	Y	AH3N2	N	N	N	N	N	N	Y	N	N
1718009	F	61	3	Discharged	N/A	N/A	moderate	N	AH3N2	N	N	N	N	N	N	N	N	N
1718010	F	27	8	Discharged	N/A	N/A	moderate	N	AH3N2	N	N	N	N	N	N	N	N	N
1718011	M	61	14	Admit	N	N	severe	N	AH3N2	N	N	N	N	N	N	N	N	N
1718014	M	60	4	Admit	Y	N	severe	Y	BYAM	N	N	N	N	N	N	N	N	N
1718015	F	52	1	Admit	Y	N	severe	Y	AH3N2	N	N	N	N	N	N	N	N	N
1718016	F	69	2	Admit	N	N	severe	N	AH3N2	N	N	N	N	N	N	N	N	N
1718017	M	57	1	Discharged	N/A	N/A	moderate	N	AH3N2	N	N	N	N	N	N	N	N	N
1718018	F	38	1	Discharged	N/A	N/A	moderate	Y	AH3N2	N	N	N	N	N	N	N	N	N
1718019	M	73	2	Admit	Y	N	moderate	Y	BYAM	Y	N	N	N	N	Y	Y	N	N
1718020	F	74	3	Discharged	N/A	N/A	moderate	Y	AH3N2	Y	N	N	N	N	N	N	N	N
1718022	M	77	3	Admit	N	N	severe	Y	AH3N2	N	N	Y	N	N	N	N	N	Y
1718024	M	60	1	Discharged	N/A	N/A	moderate	N	AH3N2	N	N	N	N	N	N	N	N	N
1718025	M	51	4	Admit	N	N	moderate	N	BYAM	N	N	N	N	N	N	N	N	N
1718027	M	61	1	Admit	N	N	moderate	N	AH3N2	N	N	N	N	N	Y	Y	N	N
1819001	F	36	2	Discharged	N/A	N	moderate	Y	AH1N1	N	N	N	N	N	N	N	N	Y
1819003	M	18	3	Discharged	N/A	N	moderate	N	AH3N2	N	N	N	N	N	N	N	N	N
1819008	M	57	7	Admit	N	N	moderate	N	AH3N2	N	N	N	N	N	N	N	N	N
1819009	F	18	2	Discharged	N/A	N	moderate	N	AH1N1	N	N	N	N	N	N	N	N	N
1819013	F	25	1	Admit	N	N	moderate	N	AH1N1	N	N	N	N	N	N	Y	Y	N
1819014	F	73	1	Discharged	N/A	N	severe	Y	AH1N1	N	Y	N	N	N	N	N	N	N
1819022	F	26	3	Admit	N	N	moderate	N	AH3N2	N	Y	N	N	N	N	Y	N	N
1819027	M	39	2	Discharged	N/A	N	moderate	N	AH1N1	N	N	N	N	N	N	N	N	N
1819028	F	71	4	Admit	N	N	severe	Y	AH1N1	N	Y	N	Y	N	N	N	N	N
1819030	M	72	3	Admit	N	N	severe	Y	AH1N1	Y	Y	N	N	N	N	Y	N	N
1819035	M	59	1	Admit	N	N	moderate	Un	AH1N1	N	N	N	N	N	N	Y	N	Y
1819037	F	20	2	Admit	N	N	moderate	N	AH1N1	N	Y	N	N	N	N	N	N	N
1819039	F	32	4	Discharged	N/A	N	moderate	N	AH1N1	N	Y	N	N	N	N	N	N	N
1819041	F	55	7	Admit	Y	Y	very_severe	Un	AH1N1	N	N	N	N	N	N	N	N	Y
1819042	F	78	3	Admit	N	N	moderate	Y	AH1N1	N	N	N	N	N	N	N	Y	Y
1819043	F	57	2	Admit	N	N	severe	Y	AH1N1	Y	N	Y	Y	N	N	N	N	Y
1819044	M	52	1	Admit	N	N	severe	N	AH1N1	Y	N	N	Y	N	N	N	N	N
1920001	F	18	2	Discharged	N/A	N	moderate	Y	BVIC	N	Y	N	N	N	N	N	N	N
1920002	F	27	7	Discharged	N/A	N	moderate	Un	BVIC	N	Y	N	N	N	N	N	N	N
1920003	M	76	4	Admit	N	N	severe	N	AH1N1	Y	N	N	Y	N	N	N	N	N
1920004	F	32	1	Discharged	N/A	N	moderate	Un	BVIC	N	N	N	N	N	N	N	N	N
1920006	F	89	3	Admit	N	N	moderate	Y	AH1N1	Y	Y	N	Y	N	Y	N	N	Y
1920007	F	65	3	Admit	N	N	moderate	Y	AH1N1	N	N	N	Y	N	N	N	Y	Y
1920008	F	51	2	Admit	Y	N	severe	Y	AH1N1	N	Y	N	N	N	N	N	N	N
1920009	F	30	1	Discharged	N/A	N	moderate	N	AH1N1	N	Y	N	N	N	N	N	N	N
1920010	M	26	1	Admit	N	N	moderate	N	BVIC	N	N	N	N	N	N	N	N	N
1920011	F	33	6	Discharged	N/A	N	moderate	N	AH1N1	N	N	N	N	N	N	N	N	N
1920012	F	43	4	Admit	Y	N	severe	N	BVIC	N	Y	N	N	N	N	N	N	N
1920014	M	58	7	Admit	N	N	moderate	N	AH1N1	N	N	Y	N	N	N	N	N	Y
1920015	M	34	2	Discharged	N/A	N	moderate	N	BVIC	N	N	N	N	N	N	N	N	N
1920016	M	49	4	Admit	Y	Y	very_severe	N	AH1N1	N	N	N	Y	N	N	N	N	N
1920019	M	50	5	Admit	Y	Y	very_severe	Un	AH1N1	N	N	N	N	N	N	N	N	N
1920B004	F	29	4	Discharged	N/A	N	moderate	N	BVIC	N	N	N	N	N	N	N	N	N
1920B005	F	23	6	Discharged	N/A	N	moderate	N	BVIC	N	N	N	N	N	N	N	N	N
1920B007	F	29	3	Discharged	N/A	N	moderate	N	BVIC	N	N	N	N	N	N	N	N	N
1920B008	M	31	3	Discharged	N/A	N	moderate	N	AH1N1	N	N	N	N	N	N	N	N	N
1920B009	M	45	1	Admit	Y	Y	very_severe	N	AH1N1	Y	Y	N	N	N	N	N	N	N
